# Supplementary material for: RNA sequencing analysis reveals increased expression of interferon signaling genes and dysregulation of bone metabolism affecting pathways in the whole blood of patients with osteogenesis imperfecta
Source: BMC Med Genomics. 2020 Nov 23;13:177. doi: 10.1186/s12920-020-00825-7 (PMC7684725; doi:10.1186/s12920-020-00825-7)
Supplement: Supplementary file 1 — Additional file 1. Differently expressed genes with FDR<0.05 in Osteogenesis Imperfecta patients compared to healthy controls. [file 12920_2020_825_MOESM1_ESM.xlsx]

## Sheet: S1
	Gene symbol	logFC	logCPM	PValue	FDR	Gene Name
1	IFI27	3.30875	3.74859	1.72994e-29	4.21483e-25	interferon alpha inducible protein 27
2	MTRNR2L1	2.24115	9.11285	3.49161e-28	4.25348e-24	MT-RNR2 like 1
3	RAP1GAP	2.82486	3.21437	3.26087e-21	2.64826e-17	RAP1 GTPase activating protein
4	ADGRG7	5.60062	1.7195	4.01099e-19	2.4431e-15	Adhesion G Protein-Coupled Receptor G7
5	RSAD2	1.72104	7.05491	1.91035e-17	9.30877e-14	radical S-adenosyl methionine domain containing 2
6	IFI44L	1.72438	6.47102	6.70446e-17	2.72246e-13	interferon induced protein 44 like
7	LTF	1.68425	5.55499	1.95239e-15	6.79542e-12	lactotransferrin
8	JCHAIN	1.57593	7.5639	2.80907e-15	8.55503e-12	joining chain of multimeric IgA and IgM
9	ALAS2	1.5409	9.32256	5.07202e-15	1.37305e-11	5'-aminolevulinate synthase 2
10	IFITM3	1.57764	6.17401	2.03701e-14	4.96296e-11	interferon induced transmembrane protein 3
11	MMP8	2.02299	3.34098	3.47678e-14	7.05902e-11	matrix metallopeptidase 8
12	RNF182	1.65753	4.86671	3.19343e-14	7.05902e-11	ring finger protein 182
13	DEFA3	2.02674	2.78319	1.08949e-11	1.76962e-08	defensin alpha 3
14	DEFA1B_dup3	2.02674	2.78319	1.08949e-11	1.76962e-08	None
15	DEFA1_dup3	2.02674	2.78319	1.08949e-11	1.76962e-08	None
16	IFIT1	1.33801	7.39835	1.44662e-11	2.20284e-08	interferon induced protein with tetratricopeptide repeats 1
17	IGLL5	1.30501	7.27157	4.37944e-11	6.27651e-08	immunoglobulin lambda like polypeptide 5
18	OAS3	1.25224	7.69146	1.95094e-10	2.64071e-07	2'-5'-oligoadenylate synthetase 3
19	NKX3-1	-1.43503	3.70632	3.55055e-10	4.55292e-07	NK3 Homeobox 1
20	OLFM4	1.92969	2.60659	4.46082e-10	5.43417e-07	olfactomedin 4
21	CMPK2	1.29827	5.48374	6.09303e-10	7.06908e-07	cytidine/uridine monophosphate kinase 2
22	RPS4Y1	-1.13475	7.01683	1.73015e-09	1.91606e-06	ribosomal protein S4 Y-linked 1
23	IFI44	1.19739	6.18801	3.76366e-09	3.98687e-06	interferon induced protein 44
24	MX1	1.12341	7.70596	9.74253e-09	9.89029e-06	MX dynamin like GTPase 1
25	TSIX	1.10792	8.47582	1.08213e-08	1.0546e-05	TSIX transcript, XIST antisense RNA
26	SIGLEC1	1.29712	4.27835	1.14971e-08	1.07736e-05	sialic acid binding Ig like lectin 1
27	TNFRSF17	1.44683	3.38077	1.19829e-08	1.0813e-05	TNF receptor superfamily member 17
28	LCN2	1.25519	4.64512	1.28379e-08	1.11708e-05	lipocalin 2
29	CA1	1.07549	7.37383	4.31211e-08	3.62277e-05	carbonic anhydrase 1
30	MZB1	1.31027	3.84432	4.77442e-08	3.87746e-05	marginal zone B and B1 cell specific protein
31	DEFA4	1.2889	3.89748	5.01128e-08	3.93854e-05	defensin alpha 4
32	PI3	-1.02763	6.55593	6.37728e-08	4.8555e-05	peptidase inhibitor 3
33	KDM5D	-1.12804	4.42547	7.37853e-08	5.28737e-05	lysine demethylase 5D
34	BCORP1	-1.53119	2.34359	7.24358e-08	5.28737e-05	BCL6 corepressor pseudogene 1
35	XIST	1.02193	9.54002	1.12262e-07	7.81471e-05	X inactive specific transcript
36	IFIT3	1.0313	7.71709	1.24939e-07	8.45563e-05	interferon induced protein with tetratricopeptide repeats 3
37	HBG1	1.28311	3.57005	1.70019e-07	0.000111955	hemoglobin subunit gamma 1
38	RRM2	1.13719	4.27417	3.62625e-07	0.0002325	ribonucleotide reductase regulatory subunit M2
39	PRKY	-1.01225	5.07908	4.04352e-07	0.000252606	protein kinase Y-linked (pseudogene)
40	ISG15	1.10371	4.64823	5.25661e-07	0.00032018	ISG15 ubiquitin like modifier
41	OAS1	0.974048	7.45804	5.97291e-07	0.000354936	2'-5'-oligoadenylate synthetase 1
42	CEACAM8	1.32835	3.00662	6.21499e-07	0.000360528	carcinoembryonic antigen related cell adhesion molecule 8
43	EPSTI1	1.01193	5.70516	7.30699e-07	0.000414018	epithelial stromal interaction 1
44	RIMBP2	3.84922	0.47198	8.16379e-07	0.000452051	RIMS binding protein 2
45	TXNDC5	0.956055	6.88296	1.19284e-06	0.00064583	thioredoxin domain containing 5
46	SERPING1	1.00709	5.03255	1.73231e-06	0.000913794	serpin family G member 1
47	S100B	-1.00062	4.11566	1.76278e-06	0.000913794	S100 calcium binding protein B
48	PNMA8A	3.09854	0.786065	1.90804e-06	0.000952868	PNMA Family Member 8A
49	ZNF860	1.40325	2.63893	1.91637e-06	0.000952868	zinc finger protein 860
50	CELA1	-1.53599	1.84124	2.46025e-06	0.00119883	chymotrypsin like elastase 1
51	NECTIN2	1.38888	2.5486	2.95835e-06	0.00141328	Nectin Cell Adhesion Molecule 2
52	IFI6	0.947705	5.49306	4.35509e-06	0.00204053	interferon alpha inducible protein 6
53	ABCA13	1.42723	2.45453	4.52131e-06	0.00207844	ATP binding cassette subfamily A member 13
54	DDX3Y	-0.884746	5.83974	4.88454e-06	0.00220383	DEAD-box helicase 3 Y-linked
55	SHCBP1	1.55429	2.03302	5.21973e-06	0.00230382	SHC binding and spindle associated 1
56	TTTY15	-1.07027	3.28121	5.29527e-06	0.00230382	ubiquitin specific peptidase 9 Y-linked
57	USP9Y	-0.895624	5.23654	6.26058e-06	0.00267601	ubiquitin specific peptidase 9 Y-linked
58	BPI	1.11992	3.41585	6.50855e-06	0.00273404	bactericidal permeability increasing protein
59	ZC3HAV1L	2.47262	0.827628	1.03808e-05	0.00428675	zinc finger CCCH-type containing, antiviral 1 like
60	XK	0.863515	6.7237	1.15402e-05	0.00468607	X-linked Kx blood group
61	UBE2C	1.58696	1.87387	1.31177e-05	0.00515482	ubiquitin conjugating enzyme E2 C
62	TREML3P	1.33129	2.47773	1.30499e-05	0.00515482	Triggering Receptor Expressed On Myeloid Cells Like 3, Pseudogene
63	NEK8	1.67556	1.64438	1.38394e-05	0.00526849	NIMA related kinase 8
64	TXNDC5	0.851458	7.00821	1.366e-05	0.00526849	Thioredoxin Domain Containing 5
65	TUBB2A	-1.41693	1.77124	1.43974e-05	0.00539657	tubulin beta 2A class IIa
66	KLRC1	-1.13154	2.61126	1.46775e-05	0.00541822	killer cell lectin like receptor C1
67	SDC1	4.8254	0.174394	1.62533e-05	0.00591039	syndecan 1
68	CEACAM6	1.5953	1.81673	1.78313e-05	0.00638884	carcinoembryonic antigen related cell adhesion molecule 6
69	SLC5A9	-1.43699	1.50738	2.15657e-05	0.00761488	solute carrier family 5 member 9
70	SELENBP1	0.87323	5.32698	2.40147e-05	0.00835848	selenium binding protein 1
71	TIAM2	-0.999353	3.2928	2.53636e-05	0.00870363	T cell lymphoma invasion and metastasis 2
72	PRSS33	-1.08523	2.91539	2.66333e-05	0.00901242	serine protease 33
73	TCL6	1.78756	1.34607	2.77149e-05	0.00912493	T cell leukemia/lymphoma 6
74	FOXM1	1.21063	2.67477	2.74221e-05	0.00912493	forkhead box M1
75	SLC12A1	-1.12626	2.6715	2.82782e-05	0.00918626	solute carrier family 12 member 1
76	ZBTB32	2.01478	1.11317	2.91325e-05	0.00933927	zinc finger and BTB domain containing 32
77	D4S234E	-0.856674	4.78586	3.06304e-05	0.00969193	neuronal vesicle trafficking associated 1
78	UTY	-0.805159	5.95927	3.11656e-05	0.00973485	ubiquitously transcribed tetratricopeptide repeat containing, Y-linked
79	GBP7	1.54086	1.66081	3.23387e-05	0.0099734	guanylate binding protein 7
80	KIR3DL1	-1.10752	2.34939	3.91951e-05	0.0119369	killer cell immunoglobulin like receptor, three Ig domains and long cytoplasmic tail 1
81	NRCAM	-1.03978	2.86664	4.40535e-05	0.0132509	neuronal cell adhesion molecule
82	SLC4A1	0.784884	8.48407	4.46839e-05	0.0132766	solute carrier family 4 member 1 (Diego blood group)
83	STOX1	-1.85594	0.787044	5.33534e-05	0.0156615	storkhead box 1
84	SGIP1	1.38157	2.09928	5.71161e-05	0.0163715	SH3 domain GRB2 like endophilin interacting protein 1
85	XAF1	0.783396	7.25561	5.65289e-05	0.0163715	XIAP associated factor 1
86	KCNN3	4.61464	0.0678567	6.95414e-05	0.0197012	potassium calcium-activated channel subfamily N member 3
87	ZNF584	-1.08319	2.44816	7.13418e-05	0.019979	zinc finger protein 584
88	SLC14A1	0.782897	6.63698	7.45489e-05	0.0206399	solute carrier family 14 member 1 (Kidd blood group)
89	HEPACAM2	1.13227	2.61898	8.20563e-05	0.0224632	HEPACAM family member 2
90	DERL3	1.11826	2.72418	8.89205e-05	0.0240718	derlin 3
91	TM4SF19	-1.632	0.900208	9.69703e-05	0.0259625	transmembrane 4 L six family member 19
92	CTSE	1.15028	2.38677	0.000100044	0.0262094	cathepsin E
93	DKK3	-1.57036	1.21326	9.92478e-05	0.0262094	dickkopf WNT signaling pathway inhibitor 3
94	GLDC	2.85818	0.336114	0.000103617	0.0265739	glycine decarboxylase
95	EIF1AY	-0.761969	5.59167	0.000102573	0.0265739	eukaryotic translation initiation factor 1A Y-linke
96	HLA-DPB2	1.15006	2.32122	0.000109539	0.0278	Major Histocompatibility Complex, Class II, DP Beta 2, (Pseudogene
97	PLSCR1	0.779586	5.84573	0.000111348	0.0279679	phospholipid scramblase 1
98	BHLHE41	1.14612	2.46882	0.000128099	0.0318471	basic helix-loop-helix family member e41
99	LOC400931	-1.97817	0.644667	0.000135242	0.0332832	None
100	CAMP	0.891658	3.83521	0.000142846	0.0340949	cathelicidin antimicrobial peptide
101	LY6E	0.790786	5.17783	0.00014319	0.0340949	lymphocyte antigen 6 family member E
102	RPL9	-0.773954	4.76209	0.000145537	0.0340949	ribosomal protein L9
103	C14orf132	-1.05193	2.1922	0.000141135	0.0340949	chromosome 14 open reading frame 132
104	GFPT2	-2.41733	0.154077	0.000144938	0.0340949	glutamine-fructose-6-phosphate transaminase 2
105	GSTT1	-1.13209	2.1833	0.00014798	0.0343369	Glutathione S-Transferase Theta 1
106	MDGA1	1.59864	1.49785	0.0001638	0.0376493	MAM domain containing glycosylphosphatidylinositol anchor 1
107	SIGLEC17P	-0.840669	3.67175	0.000179436	0.0408578	Sialic Acid Binding Ig Like Lectin 17, Pseudogene
108	G0S2	1.55546	1.34247	0.000184255	0.0415666	G0/G1 switch 2
109	CRISP3	1.11203	2.50312	0.0001869	0.0417765	cysteine rich secretory protein 3
110	IFIT2	0.717374	7.87941	0.000198784	0.0440288	interferon induced protein with tetratricopeptide repeats 2
111	CNTNAP2	0.884771	3.6594	0.000213112	0.0465411	contactin associated protein like 2
112	MINAR1	-1.12721	2.05532	0.000215177	0.0465411	Membrane Integral NOTCH2 Associated Receptor 1
113	SLC1A7	-1.74267	0.658326	0.000215857	0.0465411	solute carrier family 1 member 7
114	FBXO36	-1.45826	1.09819	0.000230372	0.0492349	F-box protein 36
