# Supplementary material for: RNA sequencing analysis reveals increased expression of interferon signaling genes and dysregulation of bone metabolism affecting pathways in the whole blood of patients with osteogenesis imperfecta
Source: BMC Med Genomics. 2020 Nov 23;13:177. doi: 10.1186/s12920-020-00825-7 (PMC7684725; doi:10.1186/s12920-020-00825-7)
Supplement: Supplementary file 2 — Additional file 2. Functional profiling of the 39 DEGs according to the web-based g:GOSt tool. The table includes Reactome, KEGG and WikiPathways annotation sets with pathways’ adjusted p-values <0.05. [file 12920_2020_825_MOESM2_ESM.xlsx]

## Sheet: S2
	Reactome
	source	term_name	term_id	adjusted_p_value	negative_log10_of_adjusted_p_value	term_size	query_size	intersection_size	effective_domain_size	intersections
1	REAC	Immune System	REAC:R-HSA-168256	1.73176e-08	7.76151	2146	36	13	60564	IFI27,RAP1GAP,RSAD2,LTF,IFITM3,RNF182,MMP8,DEFA3,OLFM4,UBE2C,SDC1,CEACAM6,GBP7
2	REAC	REACTOME root term	REAC:0000000	2.57606e-06	5.58904	10565	36	21	60564	IFI27,RAP1GAP,RSAD2,LTF,JCHAIN,ALAS2,IFITM3,RNF182,MMP8,DEFA3,OLFM4,UBE2C,SDC1,CEACAM6,GBP7,KCNN3,GLDC,GFPT2,MDGA1,G0S2,SLC1A7
3	REAC	Interferon Signaling	REAC:R-HSA-913531	0.000217446	3.66265	193	36	4	60564	IFI27,RSAD2,IFITM3,GBP7
4	REAC	Interferon alpha/beta signaling	REAC:R-HSA-909733	0.000270006	3.56863	67	36	3	60564	IFI27,RSAD2,IFITM3
5	REAC	Cytokine Signaling in Immune system	REAC:R-HSA-1280215	0.00307319	2.51241	832	36	5	60564	IFI27,RSAD2,IFITM3,SDC1,GBP7
6	REAC	Cell surface interactions at the vascular wall	REAC:R-HSA-202733	0.00350008	2.45592	191	36	3	60564	JCHAIN,SDC1,CEACAM6
7	REAC	Neutrophil degranulation	REAC:R-HSA-6798695	0.00350008	2.45592	476	36	4	60564	LTF,MMP8,OLFM4,CEACAM6
8	REAC	Innate Immune System	REAC:R-HSA-168249	0.00668609	2.17483	1091	36	5	60564	LTF,MMP8,DEFA3,OLFM4,CEACAM6
9	REAC	Mtb iron assimilation by chelation	REAC:R-HSA-1222449	0.00713295	2.14673	1	36	1	60564	LTF
10	REAC	Latent infection - Other responses of Mtb to phagocytosis	REAC:R-HSA-1222499	0.00713295	2.14673	1	36	1	60564	LTF
11	REAC	Extracellular matrix organization	REAC:R-HSA-1474244	0.00814462	2.08913	298	36	3	60564	MMP8,SDC1,CEACAM6
12	REAC	Antimicrobial peptides	REAC:R-HSA-6803157	0.0154363	1.81146	97	36	2	60564	LTF,DEFA3
13	REAC	Glycine degradation	REAC:R-HSA-6783984	0.0219285	1.65899	4	36	1	60564	GLDC
14	REAC	Fibronectin matrix formation	REAC:R-HSA-1566977	0.0284906	1.5453	6	36	1	60564	CEACAM6
15	REAC	Metal sequestration by antimicrobial proteins	REAC:R-HSA-6799990	0.0284906	1.5453	6	36	1	60564	LTF
16	REAC	Synthesis of UDP-N-acetyl-glucosamine	REAC:R-HSA-446210	0.0355927	1.44864	8	36	1	60564	GFPT2
17	REAC	Ca2+ activated K+ channels	REAC:R-HSA-1296052	0.0376755	1.42394	9	36	1	60564	KCNN3
18	REAC	Alpha-defensins	REAC:R-HSA-1462054	0.0395246	1.40313	10	36	1	60564	DEFA3
19	REAC	Heme biosynthesis	REAC:R-HSA-189451	0.0411769	1.38535	11	36	1	60564	ALAS2
20	REAC	Hemostasis	REAC:R-HSA-109582	0.0443837	1.35278	672	36	3	60564	JCHAIN,SDC1,CEACAM6
21	REAC	Adaptive Immune System	REAC:R-HSA-1280218	0.0444746	1.35189	800	36	3	60564	RAP1GAP,RNF182,UBE2C
22	REAC	Inhibition of the proteolytic activity of APC/C required for the onset of anaphase by mitotic spindle checkpoint components	REAC:R-HSA-141405	0.0444746	1.35189	20	36	1	60564	UBE2C
23	REAC	Conversion from APC/C:Cdc20 to APC/C:Cdh1 in late anaphase	REAC:R-HSA-176407	0.0444746	1.35189	19	36	1	60564	UBE2C
24	REAC	Metabolism of porphyrins	REAC:R-HSA-189445	0.0444746	1.35189	16	36	1	60564	ALAS2
25	REAC	Phosphorylation of the APC/C	REAC:R-HSA-176412	0.0444746	1.35189	19	36	1	60564	UBE2C
26	REAC	Defective EXT2 causes exostoses 2	REAC:R-HSA-3656237	0.0444746	1.35189	14	36	1	60564	SDC1
27	REAC	Defective EXT1 causes exostoses 1, TRPS2 and CHDS	REAC:R-HSA-3656253	0.0444746	1.35189	14	36	1	60564	SDC1
28	REAC	Defective B4GALT7 causes EDS, progeroid type	REAC:R-HSA-3560783	0.0444746	1.35189	20	36	1	60564	SDC1
29	REAC	Defective B3GAT3 causes JDSSDHD	REAC:R-HSA-3560801	0.0444746	1.35189	20	36	1	60564	SDC1
30	REAC	Defective B3GALT6 causes EDSP2 and SEMDJL1	REAC:R-HSA-4420332	0.0444746	1.35189	20	36	1	60564	SDC1
31	REAC	Rap1 signalling	REAC:R-HSA-392517	0.0444746	1.35189	15	36	1	60564	RAP1GAP
32	REAC	Inactivation of APC/C via direct inhibition of the APC/C complex	REAC:R-HSA-141430	0.0444746	1.35189	20	36	1	60564	UBE2C
33	REAC	Glutamate Neurotransmitter Release Cycle	REAC:R-HSA-210500	0.0465769	1.33183	23	36	1	60564	SLC1A7
34	REAC	HS-GAG degradation	REAC:R-HSA-2024096	0.0465769	1.33183	22	36	1	60564	SDC1
35	REAC	APC/C:Cdc20 mediated degradation of Cyclin B	REAC:R-HSA-174048	0.0465769	1.33183	23	36	1	60564	UBE2C
36	REAC	A tetrasaccharide linker sequence is required for GAG synthesis	REAC:R-HSA-1971475	0.047211	1.32596	26	36	1	60564	SDC1
37	REAC	APC-Cdc20 mediated degradation of Nek2A	REAC:R-HSA-179409	0.047211	1.32596	25	36	1	60564	UBE2C
38	REAC	Antigen processing: Ubiquitination & Proteasome degradation	REAC:R-HSA-983168	0.047211	1.32596	307	36	2	60564	RNF182,UBE2C
39	REAC	Syndecan interactions	REAC:R-HSA-3000170	0.047211	1.32596	26	36	1	60564	SDC1
	WikiPathways
	source	term_name	term_id	adjusted_p_value	negative_log10_of_adjusted_p_value	term_size	query_size	intersection_size	effective_domain_size	intersections
1	WP	Non-genomic actions of 1,25 dihydroxyvitamin D3	WP:WP4341	0.0153666	1.81342	70	36	2	60564	RSAD2,IFI44L
2	WP	Heme Biosynthesis	WP:WP561	0.0338033	1.47104	9	36	1	60564	ALAS2
3	WP	WIKIPATHWAYS	WP:000000	0.0338033	1.47104	6507	36	10	60564	RAP1GAP,RSAD2,IFI44L,LTF,ALAS2,MMP8,UBE2C,NEK8,DKK3,G0S2
4	WP	Cell migration and invasion through p75NTR	WP:WP4561	0.0385656	1.4138	30	36	1	60564	MMP8
5	WP	Gastric Cancer Network 2	WP:WP2363	0.0385656	1.4138	31	36	1	60564	UBE2C
6	WP	LTF danger signal response pathway	WP:WP4478	0.0385656	1.4138	20	36	1	60564	LTF
7	WP	Matrix Metalloproteinases	WP:WP129	0.0385656	1.4138	30	36	1	60564	MMP8
8	WP	Regulation of Wnt/B-catenin Signaling by Small Molecule Compounds	WP:WP3664	0.0385656	1.4138	17	36	1	60564	DKK3
9	WP	Gastric Cancer Network 1	WP:WP2361	0.0385656	1.4138	28	36	1	60564	UBE2C
10	WP	Splicing factor NOVA regulated synaptic proteins	WP:WP4148	0.0390636	1.40823	42	36	1	60564	RAP1GAP
11	WP	Neural Crest Cell Migration in Cancer	WP:WP4565	0.0390636	1.40823	42	36	1	60564	MMP8
12	WP	Neural Crest Cell Migration during Development	WP:WP4564	0.0390636	1.40823	39	36	1	60564	MMP8
13	WP	Exercise-induced Circadian Regulation	WP:WP410	0.0411388	1.38575	48	36	1	60564	G0S2
	KEGG
	source	term_name	term_id	adjusted_p_value	negative_log10_of_adjusted_p_value	term_size	query_size	intersection_size	effective_domain_size	intersections
1	KEGG	Glycine, serine and threonine metabolism	KEGG:00260	0.00660403	2.18019	40	36	2	60564	ALAS2,GLDC
2	KEGG	KEGG root term	KEGG:00000	0.0413129	1.38391	7772	36	11	60564	RAP1GAP,RSAD2,ALAS2,DEFA3,UBE2C,SDC1,GBP7,KCNN3,GLDC,GFPT2,SLC1A7
3	KEGG	NOD-like receptor signaling pathway	KEGG:04621	0.0413129	1.38391	176	36	2	60564	DEFA3,GBP7
