# Supplementary material for: RNA sequencing analysis reveals increased expression of interferon signaling genes and dysregulation of bone metabolism affecting pathways in the whole blood of patients with osteogenesis imperfecta
Source: BMC Med Genomics. 2020 Nov 23;13:177. doi: 10.1186/s12920-020-00825-7 (PMC7684725; doi:10.1186/s12920-020-00825-7)
Supplement: Supplementary file 3 — Additional file 3. Significantly dysregulated pathways in OI patients compared to healthy controls according to MinePath tool analysis. The table includes KEGG annotation with p-values <0.05. [file 12920_2020_825_MOESM3_ESM.xlsx]

## Sheet: S3
KEGG ID	Pathway title	Genes	SubPaths	Interactions	Active SubPaths	Active Interactions	P-value	For Controls	For OI patients	Common
hsa04010.xgmml	MAPK signaling pathway	262	1158	171	84	45	5.91599e-11	3	71	10
hsa04062.xgmml	Chemokine signaling pathway	183	230	62	48	24	9.66534e-09	1	45	2
hsa04810.xgmml	Regulation of actin cytoskeleton	219	265	72	19	19	3.88175e-05	4	14	1
hsa04380.xgmml	Osteoclast differentiation	137	117	60	30	17	5.38371e-05	0	30	0
hsa04014.xgmml	Ras signaling pathway	238	1068	110	54	23	0.000105799	8	33	13
hsa05132.xgmml	Salmonella infection	79	37	45	18	14	0.000136157	0	18	0
hsa00565.xgmml	Ether lipid metabolism	42	45	30	13	11	0.000311709	0	13	0
hsa04070.xgmml	Phosphatidylinositol signaling system	94	366	108	57	21	0.000514224	0	55	2
hsa05130.xgmml	Pathogenic Escherichia coli infection	53	12	10	10	6	0.00267628	0	10	0
hsa04713.xgmml	Circadian entrainment	93	189	52	48	12	0.00376975	0	34	14
hsa04072.xgmml	Phospholipase D signaling pathway	144	212	69	22	14	0.00410786	2	17	3
hsa04666.xgmml	Fc gamma R-mediated phagocytosis	93	182	61	26	13	0.00423689	1	25	0
hsa04270.xgmml	Vascular smooth muscle contraction	120	153	58	9	12	0.00764624	2	7	0
hsa04330.xgmml	Notch signaling pathway	49	44	14	13	6	0.00821437	4	1	8
hsa04012.xgmml	ErbB signaling pathway	93	486	69	18	13	0.00981322	1	16	1
hsa04668.xgmml	TNF signaling pathway	120	70	52	14	11	0.00990261	0	14	0
hsa04141.xgmml	Protein processing in endoplasmic reticulum	167	75	29	6	8	0.0108	1	5	0
hsa04662.xgmml	B cell receptor signaling pathway	71	55	45	23	10	0.0114	0	23	0
hsa04015.xgmml	Rap1 signaling pathway	213	1503	89	31	15	0.0117	0	29	2
hsa05100.xgmml	Bacterial invasion of epithelial cells	75	52	30	11	8	0.0126	0	11	0
hsa05131.xgmml	Shigellosis	64	31	23	12	7	0.0132	0	12	0
hsa00512.xgmml	Mucin type O-Glycan biosynthesis	28	32	17	11	6	0.0156	0	10	1
hsa00480.xgmml	Glutathione metabolism	49	180	52	28	10	0.0242	0	27	1
hsa05206.xgmml	MicroRNAs in cancer	294	192	191	24	24	0.0245	22	2	0
hsa04620.xgmml	Toll-like receptor signaling pathway	104	595	90	42	14	0.026	0	42	0
hsa04510.xgmml	Focal adhesion	209	207	101	19	15	0.0282	1	16	2
hsa04310.xgmml	Wnt signaling pathway	144	306	74	17	12	0.0329	3	10	4
hsa00532.xgmml	Glycosaminoglycan biosynthesis - chondroitin sulfate / dermatan sulfate	19	17	8	9	4	0.0362	0	8	1
hsa04660.xgmml	T cell receptor signaling pathway	114	71	66	12	11	0.0369	2	8	2
